# Supplementary material for: A missense mutation in a patient with developmental delay affects the activity and structure of the hexosamine biosynthetic pathway enzyme AGX1
Source: FEBS Lett. 2020 Nov 18;595(1):110–22. doi: 10.1002/1873-3468.13968 (PMC7839538; doi:10.1002/1873-3468.13968)
Supplement: Supplementary file 1 — Fig. S1. Sequence alignment of eukaryotic UAP1s. Fig. S2. Heatmap showing the RMSDs of superposition between the two chains of AGX1wt and AGX1A229T. Fig. S3. Structural representation of AGX1wt in complex with UDP‐GlcNAc. Fig. S4. Structural superposition of AGX1wt and TbUAP1 crystal structures. Fig. S5. Development of the XBZ assay to measure the reverse reaction catalysed by AGX1A229T. Table S1. Analysis of AGX1wt and AGX1A229T carbamidomethylation by protein fingerprinting. [file FEB2-595-110-s001.zip]

Archive with 6 entries (6 files):
- feb213968-sup-0001-FigS1.eps
- feb213968-sup-0002-FigS2.eps
- feb213968-sup-0003-FigS3.eps
- feb213968-sup-0004-FigS4.eps
- feb213968-sup-0005-FigS5.eps
- feb213968-sup-0006-Supinfo.docx
